# Supplementary material for: Spt6 is a maintenance factor for centromeric CENP-A
Source: Nat Commun. 2020 Jun 10;11:2919. doi: 10.1038/s41467-020-16695-7 (PMC7287101; doi:10.1038/s41467-020-16695-7)
Supplement: Supplementary file 6 — Source Data [file 41467_2020_16695_MOESM6_ESM.xlsx]

## Sheet: Fig.1c
		Experiment 1
		Total number of analysed cells	Total number of analysed S-phase cells	S-phase cells with Spt6-GFP positive centromeres	%
		282	41	2	4.87805
		Experiment 2
		Total number of analysed cells	Total number of analysed S-phase cells	S-phase cells with Spt6-GFP positive centromeres
		160	29	5	17.2414
		Experiment 3
		Total number of analysed cells	Total number of analysed S-phase cells	S-phase cells with Spt6-GFP positive centromeres
		128	23	6	26.087
				average	16.0688
				Stdev	10.653
	Total	570	93	13
	n=		93

## Sheet: Fig. 1d
					equals how much time before NEB [min]		Image # (multiply with either 2 or 3 min)
			Movie	cells	<60 min is considered G2)	number of cells with cen spt6 in G2	image # from cen loc to NEB	#	time point with cen pos	Nuclear envelope breakdown	Anaphase	reformation of nucleus	G1-pos.		Pictures every:
			m02_2	1							4	8	1		2min
			m02_3	1							1	4	1		2min
				2								1	1		2min
			m03_17	1							3	7	1		2min
			m03_18	1							2	6	1		2min
			m03_19	1	8	0	4	0	0	4	12	17	1		2min
				2							4	9	1		2min
			m03_20	1							4	9	1		3min
			m04_21	1	18	0	6	0	0	6	12	15	not-analyzable		3min
				2							1	4	not-analyzable		3min
			m04_23	1							0	2	1		3min
				2	45	0	15	0	0	15	22	24	not-analyzable		3min
				3	105	0	35	0	0	35	45	48	not-analyzable		3min
			m04_24	1							9	22	1		3min
			m04_25	1	45	0	15	0	0	15	31	35	1		3min
				2	222	0	74	51	1-51	125	133	136	1		3min
				3	249	0	83	0	0	83	89	92	1		3min
			m04_26	1							3	6	1		3min
				2							8	11	1		3min
				3	108	0	36	0	0	36	45	47	1		3min
				4	117	0	39	0	0	39	51	53	1		3min
			m04_28	1	18	0	6	0	0	6	11	13	1		3min
				2	48	1	16	23	1-23	39	43	46	1		3min
				3	144	0	48	0	0	48	57	60	1		3min
			m04_29	1							0	5	1		3min
				2							10	16	1		3min
			m04_31	1							4	7	1		3min
				2							4	7	1		3min
				3	18	0	6	0	0	6	12	15	1		3min
			m04_33	1	96	0	32	0	0	32	39	42	1		3min
				2	75	0	25	25	1-25	50	62	66	1		3min
				3	96	0	32	15	1-15	47	52	55	1		3min
				4	72	0	24	41	1-41	65	70	72	1		3min
			m04_34	1							1	6	1		3min
				2	33	0	11	0	0	11	17	21	1		3min
				3	84	0	28	15	1-15	43	49	52	1		3min
				4	159	0	53	11	1-11	64	73	76	1		3min
				5	204	0	68	57	1-57	125	131	135	1		3min
			m04_41	1							8	13	1		2min
				2							0	4	1		2min
			m04_42	1							0	3	1		2min
			m04_43	1							0	3	1		2min
				2	80	0	40	0	0	40	53	57	not-analyzable		2min
				3	16	0	8	0	0	8	26	30	1		2min
					120
					0
					SEM	0.04347
					total	23						total	39
			Summary		22	cells with bo Spt6 at cen 1h before M =G2
					1	cells with Spt6 at cen 1h before M =G2
				n=	23
			Summary		0	cells with no Spt6 loc at cen in G1
					39	cells with Spt6 loc at cen in G1
				n=	39

## Sheet: Fig. 2b
Fig. 2b

## Sheet: Fig.2d
	Experiment 1			Experiment 2			Experiment 3			Experiment 4
	Spt6 wildtype	Spt6 depletion		Spt6 wildtype	Spt6 depletion		Spt6 wildtype	Spt6 depletion		Spt6 wildtype	Spt6 depletion
	496154	882079		736126	673692		1668450	1134768		695293
	507623	332218		516074	1302288		1052582	656317		653477	427998
	886630	407035		1660859	541520		1213404	780783		791120	617515
	1159681	350239		957160	717743		940827	1396249		277291	136902
	874393	560034		773296	800403		425321	851574		756462	433688
	566428	458090		860603	1000464		841933	1010563		397490	519502
	263166	295971		319947	636442		1048195	841440		537253	340765
	435019	438897		681849	550750		1308448	882750		422475	427639
	564057	316830		990004	533877		1225424	795626		343911	288935
	1092592	500155		527348	286230		1459849	807144		852595	498750
	362757	492638		436818	280963		1498197	527659		942052	699194
	306764	212723		529027	371765		1193343	654617		797871	320751
	350744	255911		317932	663884		1165810	2156203		623214	686753
	373080	521002		888369	503793		2090891	485925		606282	829933
	431566	497231		392086	393494		1500926	1041958		298575	501527
	319900	373265		462136			622555	534003		757470	855801
	747739	397629		452054			1779882	1579233		994607	578108
	1174930			378731			1359114	1051192		301748	737378
	748070			322721			682007	1155325		886204	273644
	734148			1555444			724742	354637		897442	674800
	549787			808524			812408	647622			379116
				799224			1541714	2362473			276457
							1072863	796868
							400510	939335
								610166
								289681
								282768
								1275275
								990648
								932265
								955296
								349425
n=	21	17		22	15		24	32		20	21
n(total)	87	85

## Sheet: Fig.3c
	MYC
		Experiment 1			Experiment 2			Experiment 3
		Spt6 wildtype	Spt6 depletion		Spt6 wildtype	Spt6 depletion		Spt6 wildtype	Spt6 depletion
		1032953	313446		849504	575608		1011026	562175
		270934	920628		2.08088e+06	1648113		1.09032e+06	302327
		667647	529923		523117	677261		619560	225211
		1.14972e+06	1040658		1.92315e+06	948627		926852	3114547
		888995	826307		586866	2.09708e+06		886280	449509
		715467	148658		1.75945e+06	731913		444505	2.05816e+06
		427590	300836		244987	2093360		1.19794e+06	1033920
		300798	529036		720424	592879		769096	1.79647e+06
		267041	1.10934e+06		720412	1.85979e+06		604801	831825
		606376	554784		492461	1894709		693628	295794
		323022	300917		1413877	46524.6			1.26599e+06
		843515	597856			707932			1240804
		1.71582e+06	299003			1.99807e+06			1.00853e+06
		749095	622884						3.06937e+06
		1107926	479815						1.73923e+06
		330226	318632						1.95099e+06
		340749	2.6898e+06						1.03922e+06
		190333	751037						2184373
		707051	264475						1012254
		300798	816229						554557
		267041	349845						924226
		606376	656882						969147
		698782	1.79234e+06						1.53827e+06
		661988	567329						2.93307e+06
		268871	343007						3.20493e+06
		387323	587660
		274318	461171
		419757	399795
		1.72488e+06	231889
		287503	1.00516e+06
		766951	1112906
		861602	587189
		664472	465438
			464202
			571317
			1.04063e+06
			2618917
			489106
			1.36133e+06
			310608
			1.03828e+06
			511210
			189763
			692758
			338046
			377652
			529923
			148658
			300836
			529036
			300917
			622884
			318632
			2.6898e+06
			264475
			349845
			489106
			941993
			1060938
			921029
			885783
			524837
			904904
			1800464
			869978
			691748
			458623
			1.85237e+06
			825462
	n=	33	69		11	13		10	25
	n(total)	54	107

## Sheet: Fig.3d
	V5	Experiment 1			Experiment 2			Experiment 3
		Spt6 wildtype	Spt6 depletion		Spt6 wildtype	Spt6 depletion		Spt6 wildtype	Spt6 depletion
		1205752	2.29261e+06		1.9623e+06	753454		1047797	2568469
		418383	113799		3712773	135765		2.24781e+06	791141
		397778	2.52819e+06		2.11546e+06	493366		635589	361126
		1.85992e+06	171658		3.85864e+06	3.35657e+06		3.85565e+06	3.58338e+06
		933284	192809		3.23077e+06	114037		2338604	371578
		1534477	810919		3166944	295590		3.7863e+06	1.61422e+06
		1.01834e+06	1.18082e+06		2.22431e+06	1155303		3.04578e+06	2277771
		3979821	571980		2.52937e+06	1.80242e+06		328297	1.12111e+06
		1.00738e+06	131819		1.52591e+06	1.52159e+06		1.08111e+06	948115
		3094134	196824		1559924	887846		966685	343961
		1.12872e+06	655717		1353357	40666.6			879906
		1572247	110414			213315			1.02169e+06
		3.8501e+06	557049			193949			1.92305e+06
		369697	453379						905928
		2493847	281623						2.9568e+06
		1.38019e+06	1141107						960542
		542646	843440						1.17673e+06
		266681	49710						1.62069e+06
		495200	1.41245e+06						1087200
		3979821	606097						522206
		1.00738e+06	746395						875435
		3094134	136974						293078
		1.38548e+06	202682						685503
		402275	230367						874445
		980877	170509						716731
		1.07821e+06	137418
		417379	229404
		1.09936e+06	99124.6
		3.8637e+06	223221
		539636	166628
		379613	300827
		1565471	216363
		134505	46157.6
			159923
			150635
			179560
			182734
			717281
			112312
			1564076
			530532
			920101
			322035
			1.41172e+06
			745720
			105108
			2.52819e+06
			810919
			1.18082e+06
			571980
			655717
			453379
			1141107
			843440
			1.41245e+06
			746395
			717281
			232381
			174944
			115343
			145427
			248146
			51212.6
			210603
			122024
			473925
			150546
			114683
			137105
	n=	33	69		11	13		10	25
	n(total)	54	107

## Sheet: Fig.3g
	TI-dCENP-AHA
		Experiment 1			Experiment 2			Experiment 3
		Spt6 wildtype	Spt6 depletion		Spt6 wildtype	Spt6 depletion		Spt6 wildtype	Spt6 depletion
		36011	44814		70172	246552		283239	1335336
		37097	46085		72722	270166		234098	867687
		37683	47967		80214	273356		210960	1025696
		39961	58394		116790	279460		392097	657251
		41910	60364		122041	308852		363195	455170
		47895	64614		182164	309371		416741	503053
		50103	65707		253656	321846		168380	835116
		50985	82192		335959	331628		565820	104157
		58718	96540		399165	338420		46039	303092
		65302	127020		248473	363801		97032.8	459103
			146323			407337			746197
			148687			486555			243758
			202637			711448			48368.2
			219928			1230613			138598
			226449			1726729			151082
						377779			123550
	n=	10	15		10	16		10	16
	n(total)	30	47

## Sheet: Fig.3i
		Experiment 1			Experiment 2			Experiment 3
		Spt6 wildtype	Spt6 depletion		Spt6 wildtype	Spt6 depletion		Spt6 wildtype	Spt6 depletion
		1724541	1873332		452063	334098		1594492	1855831
		1237765	1610537		415906	463519		1693477	1301017
		787891	612051		354638	379298		365605	2295699
		1175828	2436206		757609	454380		1662135	2081602
		1134081	1089805		932613	294720		1854632	1389335
		2220542	245416		585250	946667		1349654	2053406
		1925352	1069635		377377	769372		504330	2908550
		653707	868544		362718	629597		1058111	2376636
		842465	1244939		666597	662466		849907	723053
		1275347	1071917		880869	327213		1373600	1307864
			1165205			443050			1296451
			1306958			162628
			1791495			438190
			852056			633011
			1402044			865895
			909897			273839
			1289255			474278
			1904853
			1751280
			1854656
			564249
			1020618
			1011712
			2765463
	n=	10	24		10	17		10	11
	n(total)	30	52

## Sheet: Fig. 4c
Fig 4c

## Sheet: Fig 4d,e
Fig. 4d	⍺ Flag
Fig 4e	⍺ Flag
	⍺ H3
Fig. 4d	⍺ Spt6
Fig 4e

[truncated: 10 more sheets: Fig.5b,d, Fig.5f, Fig.6b, Fig.6d, Suppl Fig. 2a, Suppl. Fig.2b, Suppl. Fig.2d, Suppl. Fig. 2e, Suppl. Fig. 3b, Suppl. Fig. 3c,d]
